# Supplementary material for: c-di-GMP Regulates Various Phenotypes and Insecticidal Activity of Gram-Positive Bacillus thuringiensis
Source: Front Microbiol. 2018 Feb 13;9:45. doi: 10.3389/fmicb.2018.00045 (PMC5816809; doi:10.3389/fmicb.2018.00045)
Supplement: Supplementary file 3 [file Table3.xlsx]

## Sheet: Sheet1
Table S3. The number of c-di-GMP-metabolizing enzymes in Bacillus cereus group
Strains	GGDEF	EAL	GGDEF+EAL	HD-GYP	Total
Bacillus_anthracis_str._A0248	2	1	6	1	10
Bacillus_anthracis_str._A16	3	1	6	1	11
Bacillus_anthracis_str._A16R	3	1	6	1	11
Bacillus_anthracis_str._Ames	2	1	6	1	10
Bacillus_anthracis_str._'Ames_Ancestor'	2	1	6	1	10
Bacillus_anthracis_str._CDC_684	2	1	6	1	10
Bacillus_anthracis_str._H9401	1	1	5	1	8
Bacillus_anthracis_str._Sterne	3	1	5	0	9
Bacillus_cereus_03BB102	2	1	5	1	9
Bacillus_cereus_AH187	2	1	5	1	9
Bacillus_cereus_AH820	2	1	6	1	10
Bacillus_cereus_ATCC_10987	2	1	5	0	8
Bacillus_cereus_ATCC_14579	3	0	5	0	8
Bacillus_cereus_B4264	1	1	6	0	8
Bacillus_cereus_biovar_anthracis_str._CI	4	1	4	1	10
Bacillus_cereus_E33L	2	1	6	1	10
Bacillus_cereus_F837/76	1	1	4	1	7
Bacillus_cereus_FRI-35	1	1	6	0	8
Bacillus_cereus_G9842	1	1	5	0	7
Bacillus_cereus_NC7401	2	1	6	1	10
Bacillus_cereus_Q1	1	1	4	1	7
Bacillus_thuringiensis_BMB171	4	1	7	0	12
Bacillus_thuringiensis_Bt407	2	1	2	0	5
Bacillus_thuringiensis_HD-771	1	1	5	0	7
Bacillus_thuringiensis_HD-789	1	1	5	0	7
Bacillus_thuringiensis_MC28	3	1	5	0	9
Bacillus_thuringiensis_serovar_canadensis	2	1	5	1	1
Bacillus_thuringiensis_serovar_chinensis_CT-43	2	1	6	0	9
Bacillus_thuringiensis_serovar_finitimus_YBT-020	1	1	5	0	7
Bacillus_thuringiensis_serovar_konkukian_str._97-27	2	1	6	1	10
Bacillus_thuringiensis_serovar_kurstaki_str._HD73	2	1	7	0	10
Bacillus_thuringiensis_serovar_thuringiensis_str._IS5056	3	1	7	0	11
Bacillus_thuringiensis_str._Al_Hakam	3	1	6	1	11
Bacillus_thuringiensis_YBT-1518	2	1	4	0	7
Bacillus_toyonensis_BCT-7112	3	1	6	0	10
Bacillus_weihenstephanensis_KBAB4	0	1	6	0	7
