# Supplementary material for: c-di-GMP Regulates Various Phenotypes and Insecticidal Activity of Gram-Positive Bacillus thuringiensis
Source: Front Microbiol. 2018 Feb 13;9:45. doi: 10.3389/fmicb.2018.00045 (PMC5816809; doi:10.3389/fmicb.2018.00045)
Supplement: Supplementary file 4 [file Table4.XLSX]

## Sheet: Sheet1
Table S4. The complete list of differentially expressed genes in response to an increased c-di-GMP level by KEGG Pathway
KEGG Pathway	Gene code	Gene function	BMB171		Δ3pde		Δ3pde vs. BMB171		Regulation
			Reads	RPKM	Reads	RPKM	log1.5(Fold change) normalized	q-value	down
Overview-Carbon metabolism(btb01200)	BMB171_RS00585	malate synthase	2187	897.026	1075	530.925	-1.29349	3.53852e-46	down
	BMB171_RS13660	branched-chain alpha-keto acid dehydrogenase subunit E2	2369	1017.83	1259	651.335	-1.10097	9.24996e-38	down
	BMB171_RS18750	pyruvate synthase subunit alpha	3069	900.056	1665	587.97	-1.05011	6.71824e-45	down
	BMB171_RS19695	branched-chain alpha-keto acid dehydrogenase subunit E2	255	101.916	141	67.8561	-1.00319	0.000599214	down
	BMB171_RS20695	dihydrolipoamide dehydrogenase	111	40.2453	38	16.5899	-2.18564	5.05957e-06	down
	BMB171_RS22885	6-phosphofructokinase	455	244.361	247	159.73	-1.04858	4.67065e-07	down
	BMB171_RS24980	enoyl-CoA hydratase	15045	3256.43	7128	1857.74	-1.38426	0	down
	BMB171_RS26700	acetyl-CoA acetyltransferase	4358	1900.91	2144	1126.07	-1.29134	2.2763e-91	down
Overview-2-Oxocarboxylic acid metabolism(btb01210)	BMB171_RS11150	acetylornithine deacetylase	1860	755.689	960	469.645	-1.17311	3.42937e-33	down
	BMB171_RS18835	aspartate-semialdehyde dehydrogenase	2493	1227.63	1315	779.72	-1.11947	6.64681e-41	down
	BMB171_RS20520	acetylglutamate kinase	243	163.131	104	84.0682	-1.63498	4.71704e-08	down
	BMB171_RS20525	bifunctional ornithine acetyltransferase/N-acetylglutamate synthase	315	132.685	145	73.5438	-1.45535	1.56838e-08	down
Overview-Fatty acid metabolism(btb01212)	BMB171_RS24980	enoyl-CoA hydratase	15045	3256.43	7128	1857.74	-1.38426	0	down
	BMB171_RS26700	acetyl-CoA acetyltransferase	4358	1900.91	2144	1126.07	-1.29134	2.2763e-91	down
Overview-Biosynthesis of amino acids(btb01230)	BMB171_RS11150	acetylornithine deacetylase	1860	755.689	960	469.645	-1.17311	3.42937e-33	down
	BMB171_RS18835	aspartate-semialdehyde dehydrogenase	2493	1227.63	1315	779.72	-1.11947	6.64681e-41	down
	BMB171_RS20520	acetylglutamate kinase	243	163.131	104	84.0682	-1.63498	4.71704e-08	down
	BMB171_RS20525	bifunctional ornithine acetyltransferase/N-acetylglutamate synthase	315	132.685	145	73.5438	-1.45535	1.56838e-08	down
	BMB171_RS21220	5-methyltetrahydrofolate--homocysteine methyltransferase	249	37.7694	98	17.8992	-1.84169	6.77835e-10	down
	BMB171_RS22885	6-phosphofructokinase	455	244.361	247	159.73	-1.04858	4.67065e-07	down
Carbohydrate metabolism-Glycolysis / Gluconeogenesis(btb00010)	BMB171_RS13660	branched-chain alpha-keto acid dehydrogenase subunit E2	2369	1017.83	1259	651.335	-1.10097	9.24996e-38	down
	BMB171_RS19695	branched-chain alpha-keto acid dehydrogenase subunit E2	255	101.916	141	67.8561	-1.00319	0.000599214	down
	BMB171_RS20695	dihydrolipoamide dehydrogenase	111	40.2453	38	16.5899	-2.18564	5.05957e-06	down
	BMB171_RS22885	6-phosphofructokinase	455	244.361	247	159.73	-1.04858	4.67065e-07	down
Carbohydrate metabolism-Citrate cycle (TCA cycle)(btb00020)	BMB171_RS13660	branched-chain alpha-keto acid dehydrogenase subunit E2	2369	1017.83	1259	651.335	-1.10097	9.24996e-38	down
	BMB171_RS18750	pyruvate synthase subunit alpha	3069	900.056	1665	587.97	-1.05011	6.71824e-45	down
	BMB171_RS19695	branched-chain alpha-keto acid dehydrogenase subunit E2	255	101.916	141	67.8561	-1.00319	0.000599214	down
	BMB171_RS20695	dihydrolipoamide dehydrogenase	111	40.2453	38	16.5899	-2.18564	5.05957e-06	down
Carbohydrate metabolism-Pentose phosphate pathway(btb00030)	BMB171_RS20310	phosphopentomutase	1782	1010.73	876	598.274	-1.29328	1.08762e-37	down
	BMB171_RS22885	6-phosphofructokinase	455	244.361	247	159.73	-1.04858	4.67065e-07	down
Carbohydrate metabolism-Fructose and mannose metabolism(btb00051)	BMB171_RS22885	6-phosphofructokinase	455	244.361	247	159.73	-1.04858	4.67065e-07	down
Carbohydrate metabolism-Galactose metabolism(btb00052)	BMB171_RS22885	6-phosphofructokinase	455	244.361	247	159.73	-1.04858	4.67065e-07	down
Carbohydrate metabolism-Amino sugar and nucleotide sugar metabolism(btb00520)	BMB171_RS04260	N-acetylmuramic acid-6-phosphate etherase	112	65.2479	43	30.1637	-1.90289	5.38998e-05	down
Carbohydrate metabolism-Pyruvate metabolism(btb00620)	BMB171_RS00585	malate synthase	2187	897.026	1075	530.925	-1.29349	3.53852e-46	down
	BMB171_RS13660	branched-chain alpha-keto acid dehydrogenase subunit E2	2369	1017.83	1259	651.335	-1.10097	9.24996e-38	down
	BMB171_RS19695	branched-chain alpha-keto acid dehydrogenase subunit E2	255	101.916	141	67.8561	-1.00319	0.000599214	down
	BMB171_RS20695	dihydrolipoamide dehydrogenase	111	40.2453	38	16.5899	-2.18564	5.05957e-06	down
	BMB171_RS26700	acetyl-CoA acetyltransferase	4358	1900.91	2144	1126.07	-1.29134	2.2763e-91	down
Carbohydrate metabolism-Glyoxylate and dicarboxylate metabolism(btb00630)	BMB171_RS00585	malate synthase	2187	897.026	1075	530.925	-1.29349	3.53852e-46	down
	BMB171_RS13580	metal-dependent hydrolase	429	351.082	219	215.806	-1.2002	2.43132e-08	down
	BMB171_RS26700	acetyl-CoA acetyltransferase	4358	1900.91	2144	1126.07	-1.29134	2.2763e-91	down
Carbohydrate metabolism-Propanoate metabolism(btb00640)	BMB171_RS26700	acetyl-CoA acetyltransferase	4358	1900.91	2144	1126.07	-1.29134	2.2763e-91	down
Carbohydrate metabolism-Butanoate metabolism(btb00650)	BMB171_RS20700	butyrate kinase	81	37.8275	20	11.2466	-2.99156	6.59474e-07	down
	BMB171_RS20710	phosphate butyryltransferase	111	63.5876	46	31.7304	-1.71444	0.00027699	down
	BMB171_RS26700	acetyl-CoA acetyltransferase	4358	1900.91	2144	1126.07	-1.29134	2.2763e-91	down
Carbohydrate metabolism	BMB171_RS11820	caffeoyl-CoA O-methyltransferase	885	779.972	469	497.71	-1.10796	1.55726e-14	down
	BMB171_RS12660	acetyltransferase	162	142.775	77	81.7136	-1.37631	0.000261208	down
	BMB171_RS20540	3-ketoacyl-(acyl-carrier-protein) reductase	201	130.353	105	81.994	-1.14338	0.000621279	down
	BMB171_RS27430	glucose-inhibited division protein B	334	239.169	174	150.029	-1.15014	3.57884e-06	down
Energy metabolism-Oxidative phosphorylation(btb00190)	BMB171_RS26450	NADH dehydrogenase subunit D	973	455.635	457	257.685	-1.40568	7.11581e-24	down
	BMB171_RS28825	NADH dehydrogenase subunit C	471	697.804	159	283.647	-2.22019	1.99093e-24	down
	BMB171_RS26465	NADH dehydrogenase subunit B	333	330.802	181	216.507	-1.04547	2.7491e-05	down
Energy metabolism-Methane metabolism(btb00680)	BMB171_RS22885	6-phosphofructokinase	455	244.361	247	159.73	-1.04858	4.67065e-07	down
Energy metabolism-Nitrogen metabolism(btb00910)	BMB171_RS10505	respiratory nitrate reductase subunit beta	788	328.7	435	218.489	-1.00726	5.18959e-11	down
Energy metabolism	BMB171_RS05790	ATP-dependent nuclease subunit A	451	62.4059	223	37.1554	-1.2789	1.06508e-09	down
	BMB171_RS10095	NAD-dependent dehydrogenase	48	39.6596	10	9.9489	-3.41058	4.67894e-05	down
	BMB171_RS28825	NADH dehydrogenase subunit C	308	249.681	170	165.94	-1.00762	0.000114183	down
	BMB171_RS28420	arsenite-translocating ATPase ArsA	272	79.6345	129	45.4768	-1.38173	7.28639e-07	down
Lipid metabolism-Fatty acid degradation(btb00071)	BMB171_RS24980	enoyl-CoA hydratase	15045	3256.43	7128	1857.74	-1.38426	0	down
	BMB171_RS26700	acetyl-CoA acetyltransferase	4358	1900.91	2144	1126.07	-1.29134	2.2763e-91	down
Lipid metabolism-Synthesis and degradation of ketone bodies(btb00072)	BMB171_RS26700	acetyl-CoA acetyltransferase	4358	1900.91	2144	1126.07	-1.29134	2.2763e-91	down
Lipid metabolism-Glycerolipid metabolism(btb00561)	BMB171_RS19095	glycerol-3-phosphate acyltransferase PlsX	136	70.6125	61	38.1365	-1.51933	0.000274864	down
Lipid metabolism-Glycerophospholipid metabolism(btb00564)	BMB171_RS19095	glycerol-3-phosphate acyltransferase PlsX	136	70.6125	61	38.1365	-1.51933	0.000274864	down
Lipid metabolism-Sphingolipid metabolism(btb00600)	BMB171_RS03450	sphingomyelin phosphodiesterase	216	111.142	77	47.7071	-2.08582	1.95189e-10	down
Nucleotide metabolism-Purine metabolism(btb00230)	BMB171_RS00115	DNA polymerase III subunits gamma and tau	851	272.857	432	166.785	-1.21402	2.32704e-16	down
	BMB171_RS00755	adenylate kinase	1745	1381.99	855	815.351	-1.30138	2.55144e-37	down
	BMB171_RS01730	phosphoribosylformylglycinamidine synthase subunit PurS	159	321.476	59	143.639	-1.98691	2.68e-07	down
	BMB171_RS01735	phosphoribosylformylglycinamidine synthase subunit I	209	169.426	110	107.373	-1.1249	0.000573883	down
	BMB171_RS01740	phosphoribosylformylglycinamidine synthase II	1098	255	582	162.753	-1.10744	6.63413e-18	down
	BMB171_RS01745	amidophosphoribosyltransferase	620	225.746	335	146.873	-1.06013	1.38829e-09	down
	BMB171_RS01750	phosphoribosylaminoimidazole	95	47.0505	38	22.6617	-1.80175	0.000503058	down
	BMB171_RS01755	phosphoribosylglycinamide	95	83.2986	38	40.1205	-1.80175	0.000503058	down
	BMB171_RS01760	bifunctional phosphoribosylaminoimidazolecarboxamide formyltransferase/IMP cyclohydrolase	371	124.53	178	71.943	-1.35319	7.56915e-09	down
	BMB171_RS20305	purine nucleoside phosphorylase	1300	815.386	673	508.28	-1.16565	4.61243e-23	down
	BMB171_RS20310	phosphopentomutase	1782	1010.73	876	598.274	-1.29328	1.08762e-37	down
	BMB171_RS22820	DNA polymerase I	874	171.075	410	96.6335	-1.4087	1.32655e-21	down
Nucleotide metabolism-Pyrimidine metabolism(btb00240)	BMB171_RS00115	DNA polymerase III subunits gamma and tau	851	272.857	432	166.785	-1.21402	2.32704e-16	down
	BMB171_RS09340	pyrimidine-nucleoside phosphorylase	676	267.687	302	143.998	-1.52916	2.93576e-19	down
	BMB171_RS19255	orotidine 5'-phosphate decarboxylase	2514	1807.75	1341	1161.1	-1.09187	1.7785e-39	down
	BMB171_RS19260	dihydroorotate dehydrogenase 1B	1277	707.945	634	423.22	-1.26885	3.24552e-26	down
	BMB171_RS19265	dihydroorotate dehydrogenase electron transfer subunit	1113	735.685	600	477.547	-1.06579	5.54416e-17	down
	BMB171_RS19270	carbamoyl phosphate synthase large subunit	3080	493.312	1593	307.224	-1.16796	2.45031e-54	down
	BMB171_RS19275	carbamoyl phosphate synthase small subunit	817	383.629	446	252.169	-1.0348	5.95066e-12	down
	BMB171_RS20305	purine nucleoside phosphorylase	1300	815.386	673	508.28	-1.16565	4.61243e-23	down
	BMB171_RS22820	DNA polymerase I	874	171.075	410	96.6335	-1.4087	1.32655e-21	down
Nucleotide metabolism	BMB171_RS06835	ribonucleotide reductase stimulatory protein	304	435.374	144	248.325	-1.38475	1.24149e-07	down
	BMB171_RS09335	nucleoside permease NupC	102	101.327	41	49.0429	-1.78969	0.000311086	down
	BMB171_RS11390	exonuclease SbcC	694	115.796	357	71.7248	-1.18134	8.08518e-13	down
Amino acid metabolism-Alanine, aspartate and glutamate metabolism(btb00250)	BMB171_RS01745	amidophosphoribosyltransferase	620	225.746	335	146.873	-1.06013	1.38829e-09	down
	BMB171_RS19270	carbamoyl phosphate synthase large subunit	3080	493.312	1593	307.224	-1.16796	2.45031e-54	down
	BMB171_RS19275	carbamoyl phosphate synthase small subunit	817	383.629	446	252.169	-1.0348	5.95066e-12	down
Amino acid metabolism-Glycine, serine and threonine metabolism(btb00260)	BMB171_RS03205	2-amino-3-ketobutyrate coenzyme A	1544	668.386	835	435.246	-1.05793	4.64063e-23	down
	BMB171_RS18835	aspartate-semialdehyde dehydrogenase	2493	1227.63	1315	779.72	-1.11947	6.64681e-41	down
	BMB171_RS20695	dihydrolipoamide dehydrogenase	111	40.2453	38	16.5899	-2.18564	5.05957e-06	down
Amino acid metabolism-Cysteine and methionine metabolism(btb00270)	BMB171_RS01995	5-methylribose kinase	213	89.2825	103	51.9867	-1.33382	3.33595e-05	down
	BMB171_RS18835	aspartate-semialdehyde dehydrogenase	2493	1227.63	1315	779.72	-1.11947	6.64681e-41	down
	BMB171_RS21220	5-methyltetrahydrofolate--homocysteine methyltransferase	249	37.7694	98	17.8992	-1.84169	6.77835e-10	down
Amino acid metabolism-Valine, leucine and isoleucine degradation(btb00280)	BMB171_RS20695	dihydrolipoamide dehydrogenase	111	40.2453	38	16.5899	-2.18564	5.05957e-06	down
	BMB171_RS26700	acetyl-CoA acetyltransferase	4358	1900.91	2144	1126.07	-1.29134	2.2763e-91	down
Amino acid metabolism-Lysine biosynthesis(btb00300)	BMB171_RS18835	aspartate-semialdehyde dehydrogenase	2493	1227.63	1315	779.72	-1.11947	6.64681e-41	down
Amino acid metabolism-Lysine degradation(btb00310)	BMB171_RS26700	acetyl-CoA acetyltransferase	4358	1900.91	2144	1126.07	-1.29134	2.2763e-91	down
Amino acid metabolism-Arginine and proline metabolism(btb00330)	BMB171_RS11150	acetylornithine deacetylase	1860	755.689	960	469.645	-1.17311	3.42937e-33	down
	BMB171_RS20520	acetylglutamate kinase	243	163.131	104	84.0682	-1.63498	4.71704e-08	down
	BMB171_RS20525	bifunctional ornithine acetyltransferase/N-acetylglutamate synthase	315	132.685	145	73.5438	-1.45535	1.56838e-08	down
Amino acid metabolism-Tryptophan metabolism(btb00380)	BMB171_RS13580	metal-dependent hydrolase	429	351.082	219	215.806	-1.2002	2.43132e-08	down
	BMB171_RS26700	acetyl-CoA acetyltransferase	4358	1900.91	2144	1126.07	-1.29134	2.2763e-91	down
Amino acid metabolism	BMB171_RS00760	methionine aminopeptidase	5186	3579.34	2686	2232.26	-1.1645	8.98941e-91	down
	BMB171_RS12140	peptide synthetase	94	10.6351	37	5.0406	-1.84142	0.000414129	down
	BMB171_RS12140	peptide synthetase	1098	38.0368	506	21.1067	-1.45256	2.02388e-28	down
	BMB171_RS21850	protease	167	67.2139	84	40.7089	-1.23668	0.000887166	down
Metabolism of other amino acid-Selenocompound metabolism(btb00450)	BMB171_RS21220	5-methyltetrahydrofolate--homocysteine methyltransferase	249	37.7694	98	17.8992	-1.84169	6.77835e-10	down
									down
Metabolism of cofactors and vitamins-One carbon pool by folate(btb00670)	BMB171_RS01755	phosphoribosylglycinamide	95	83.2986	38	40.1205	-1.80175	0.000503058	down
	BMB171_RS01760	bifunctional phosphoribosylaminoimidazolecarboxamide formyltransferase/IMP cyclohydrolase	371	124.53	178	71.943	-1.35319	7.56915e-09	down
	BMB171_RS21220	5-methyltetrahydrofolate--homocysteine methyltransferase	249	37.7694	98	17.8992	-1.84169	6.77835e-10	down
Metabolism of cofactors and vitamins-Nicotinate and nicotinamide metabolism(btb00760)	BMB171_RS20305	purine nucleoside phosphorylase	1300	815.386	673	508.28	-1.16565	4.61243e-23	down
	BMB171_RS24850	IscU protein	758	904.643	362	520.217	-1.36459	8.16865e-18	down
Metabolism of cofactors and vitamins-Folate biosynthesis(btb00790)	BMB171_RS06785	organic radical activating protein	52	40.4372	11	10.3	-3.37292	2.37817e-05	down
Metabolism of cofactors and vitamins-Porphyrin and chlorophyll metabolism(btb00860)	BMB171_RS05465	ferrochelatase	267	147.071	138	91.5299	-1.16964	3.44305e-05	down
Metabolism of terpenoids and polyketides-Terpenoid backbone biosynthesis(btb00900)	BMB171_RS26700	acetyl-CoA acetyltransferase	4358	1900.91	2144	1126.07	-1.29134	2.2763e-91	down
									down
Biosynthesis of other secondary metabolites	BMB171_RS03110	bacillolysin	222	67.2884	110	40.1465	-1.27373	4.92512e-05	down
	BMB171_RS11825	tellurite resistance protein	1194	553.096	550	306.78	-1.45364	6.25033e-31	down
	BMB171_RS18710	microsomal dipeptidase	139	77.5594	62	41.6562	-1.53304	0.000200878	down
									down
Xenobiotics biodegradation and metabolism-Benzoate degradation(btb00362)	BMB171_RS26700	acetyl-CoA acetyltransferase	4358	1900.91	2144	1126.07	-1.29134	2.2763e-91	down
									down
Transcription	BMB171_RS00765	translation initiation factor IF-1	814	1916.34	400	1133.9	-1.29419	1.81055e-17	down
	BMB171_RS01895	sigma-54-dependent transcriptional activator	224	84.4216	98	44.4733	-1.58074	4.38146e-07	down
	BMB171_RS11610	transposase	103	49.1706	42	24.1427	-1.75432	0.000376578	down
	BMB171_RS18955	uridylate kinase	641	457.1	340	291.945	-1.10574	1.33785e-10	down
	BMB171_RS27440	tRNA modification GTPase TrmE	190	71.1396	95	42.8301	-1.25141	0.00027364	down
	BMB171_RS27820	Protein LepA	211	54.9426	105	32.9218	-1.26312	9.38509e-05	down
Translation-Ribosome(btb03010)	BMB171_RS00645	30S ribosomal protein S10	1389	2317.58	734	1474.68	-1.11498	8.61916e-23	down
	BMB171_RS00650	50S ribosomal protein L3	1898	1545.91	1030	1010.17	-1.0494	7.62495e-28	down
	BMB171_RS00655	50S ribosomal protein L4	1778	1469.06	916	911.319	-1.17762	5.82068e-32	down
	BMB171_RS00660	50S ribosomal protein L23	1818	3221.01	870	1856.03	-1.35956	7.1036e-42	down
	BMB171_RS00665	50S ribosomal protein L2	4649	2884.36	2249	1680.15	-1.33284	5.84814e-103	down
	BMB171_RS00670	30S ribosomal protein S19	2323	4292.76	958	2131.68	-1.72647	1.09354e-79	down
	BMB171_RS00675	50S ribosomal protein L22	2383	3592.44	964	1749.89	-1.77396	1.74177e-85	down
	BMB171_RS00680	30S ribosomal protein S3	2548	1990.43	1144	1076.07	-1.51686	1.92514e-70	down
	BMB171_RS00685	50S ribosomal protein L16	2911	3450.2	1228	1752.54	-1.67059	1.62864e-94	down
	BMB171_RS00690	50S ribosomal protein L29P	1759	4511.92	758	2341.17	-1.61807	2.42807e-54	down
	BMB171_RS00695	30S ribosomal protein S17	915	2246.43	406	1200.24	-1.54594	2.36998e-26	down
	BMB171_RS00700	50S ribosomal protein L14	2106	2942.55	947	1593.25	-1.51308	4.62421e-58	down
	BMB171_RS00705	50S ribosomal protein L24	988	1632.65	467	929.227	-1.39003	8.66393e-24	down
	BMB171_RS00710	50S ribosomal protein L5	2675	2554	1223	1406.02	-1.47213	2.62694e-70	down
	BMB171_RS00715	30S ribosomal protein S14	880	2439.28	317	1058.05	-2.06004	2.21252e-40	down
	BMB171_RS00720	30S ribosomal protein S8	1820	2351.74	829	1289.86	-1.48133	1.74973e-48	down
	BMB171_RS00725	50S ribosomal protein L6	4097	3911.68	2071	2380.93	-1.22447	2.42955e-78	down
	BMB171_RS00740	50S ribosomal protein L30	730	2056.66	356	1207.7	-1.31298	4.25344e-16	down
	BMB171_RS00770	50S ribosomal protein L36	1125	5087.91	545	2967.91	-1.32936	4.63538e-25	down
Folding,sorting and degradation-Protein export(btb03060)	BMB171_RS00750	preprotein translocase subunit SecY	5153	2040.52	2675	1275.48	-1.15888	1.93346e-89	down
	BMB171_RS11145	3-keto-6-acetamidohexanoate cleavage protein	208	161.749	103	96.4458	-1.27524	9.18534e-05	down
									down
Replication and Repair-Base excision repair(btb03410)	BMB171_RS01800	NAD-dependent DNA ligase LigA	332	85.1596	150	46.3292	-1.50137	2.04192e-09	down
	BMB171_RS02450	DNA-3-methyladenine glycosylase II	71	42.3678	23	16.5262	-2.32188	0.000202495	down
	BMB171_RS07825	endonuclease III	59	46.9428	18	17.2448	-2.46981	0.000433622	down
	BMB171_RS22820	DNA polymerase I	874	171.075	410	96.6335	-1.4087	1.32655e-21	down
Replication and Repair-Mismatch repair(btb03430)	BMB171_RS00115	DNA polymerase III subunits gamma and tau	851	272.857	432	166.785	-1.21402	2.32704e-16	down
	BMB171_RS01800	NAD-dependent DNA ligase LigA	332	85.1596	150	46.3292	-1.50137	2.04192e-09	down
Replication and Repair-Homologous recombination(btb03440)	BMB171_RS00115	DNA polymerase III subunits gamma and tau	851	272.857	432	166.785	-1.21402	2.32704e-16	down
	BMB171_RS22820	DNA polymerase I	874	171.075	410	96.6335	-1.4087	1.32655e-21	down
									down
Membrane transport-ABC transporters(btb02010)	BMB171_RS00800	cobalt transporter ATP-binding subunit	174	101.712	88	61.9404	-1.22322	0.000754005	down
	BMB171_RS11765	oligopeptide-binding protein OppA	1565	470.207	826	298.829	-1.11798	9.86508e-26	down
Membrane transport-Bacterial secretion system(btb03070)	BMB171_RS00750	preprotein translocase subunit SecY	5153	2040.52	2675	1275.48	-1.15888	1.93346e-89	down
Membrane transport	BMB171_RS04480	collagen adhesion protein	282	37.7152	150	24.1561	-1.0988	6.0367e-05	down
	BMB171_RS12655	ABC transporter ATP-binding protein	858	271.555	407	155.108	-1.38124	1.60716e-20	down
	BMB171_RS28815	cell surface protein	1002	55.1399	481	31.8722	-1.35188	5.03541e-23	down
	BMB171_RS25270	wall-associated protein precursor	88	14.9738	31	6.35154	-2.11511	0.000108344	down
Signal transduction-Two-component system（btb02020）	BMB171_RS07460	transcriptional regulatory protein	90	64.7165	34	29.4388	-1.94272	0.000291374	down
	BMB171_RS08500	flagellin	5281	3324.48	1786	1353.81	-2.21571	2.92125e-270	down
	BMB171_RS08505	flagellin	6354	3985.36	1074	811.133	-3.92623	0	down
	BMB171_RS08510	flagellin	3514	2212.12	1090	826.233	-2.42889	8.79519e-207	down
	BMB171_RS10505	respiratory nitrate reductase subunit beta	788	328.7	435	218.489	-1.00726	5.18959e-11	down
	BMB171_RS22130	two-component sensor kinase yvcQ	30	14.2818	2	1.14647	-6.22077	7.76275e-06	down
	BMB171_RS26700	acetyl-CoA acetyltransferase	4358	1900.91	2144	1126.07	-1.29134	2.2763e-91	down
									down
Signaling molecules and interaction-Bacterial toxins(btb02042)	BMB171_RS20075	penicillin-binding protein	67	30.3813	18	9.82815	-2.78341	2.69009e-05	down
Signaling molecules and interaction-Ion channels(btb04040)	BMB171_RS22495	electron transfer flavoprotein subunit beta	15024	10007.7	7738	6206.51	-1.1783	1.40195e-269	down
Cell motility-Flagellar assembly(btb02040)	BMB171_RS08400	flagellar hook-associated protein FlgL	163	97.267	60	43.1119	-2.00673	1.39561e-07	down
	BMB171_RS08405	flagellar capping protein	275	102.965	128	57.708	-1.42798	2.66263e-07	down
	BMB171_RS08470	flagellar hook protein FlgE	342	134.191	150	70.8689	-1.57456	1.92073e-10	down
	BMB171_RS08500	flagellin	5281	3324.48	1786	1353.81	-2.21571	2.92125e-270	down
	BMB171_RS08505	flagellin	6354	3985.36	1074	811.133	-3.92623	0	down
	BMB171_RS08510	flagellin	3514	2212.12	1090	826.233	-2.42889	8.79519e-207	down
unkown function	BMB171_RS00120	hypothetical protein	163	254.663	57	107.231	-2.13324	2.72508e-08	down
	BMB171_RS02840	hypothetical protein	142	82.4455	62	43.3449	-1.5857	9.95001e-05	down
	BMB171_RS05160	hypothetical protein	482	467.998	237	277.085	-1.29269	1.69495e-10	down
	BMB171_RS05735	hypothetical protein	341	547.698	149	288.165	-1.58384	1.65826e-10	down
	BMB171_RS07300	hypothetical protein	259	141.306	129	84.7457	-1.26095	1.12228e-05	down
	BMB171_RS08455	hypothetical protein	69	93.3718	22	35.8474	-2.36104	0.000207158	down
	BMB171_RS08460	hypothetical protein	139	63.5327	38	20.9139	-2.74041	3.5788e-10	down
	BMB171_RS08475	hypothetical protein	151	231.702	64	118.25	-1.65896	2.53297e-05	down
	BMB171_RS10505	hypothetical protein	299	667.346	156	419.249	-1.14644	1.46565e-05	down
	BMB171_RS14985	hypothetical protein	255	99.3738	135	63.3481	-1.11044	0.000131699	down
	BMB171_RS18745	hypothetical protein	674	381.028	322	219.19	-1.3637	7.09046e-16	down
	BMB171_RS18900	hypothetical protein	156	609.316	65	305.703	-1.70107	1.093e-05	down
	BMB171_RS19200	hypothetical protein	111	94.437	48	49.1732	-1.60947	0.000642286	down
	BMB171_RS19340	hypothetical protein	375	286.43	182	167.389	-1.32483	1.24041e-08	down
	BMB171_RS29820	hypothetical protein	235	734.303	126	474.074	-1.07915	0.000407162	down
	BMB171_RS22545	hypothetical protein	53	31.7369	14	10.0945	-2.82512	0.000205643	down
	BMB171_RS25655	hypothetical protein	601	325.826	328	214.118	-1.03544	6.08678e-09	down
	BMB171_RS27970	hypothetical protein	529	110.6	278	69.986	-1.12864	3.69317e-09	down
	BMB171_RS28415	HesB-like domain-containing protein	97	177.343	39	85.8569	-1.78907	0.000467818	down
Overview-Carbon metabolism(btb01200)	BMB171_RS27460	50S ribosomal protein L34	390	1489.44	601	2763.76	1.52465	1.73904e-20	up
	BMB171_RS19135	ribulose-phosphate 3-epimerase	182	145.48	238	229.075	1.11972	3.68902e-05	up
Overview-2-Oxocarboxylic acid metabolism(btb01210)	BMB171_RS28250	acetolactate synthase large subunit	83	25.8879	125	46.9458	1.46799	0.000190046	up
Overview-Biosynthesis of amino acids(btb01230)	BMB171_RS19135	ribulose-phosphate 3-epimerase	182	145.48	238	229.075	1.11972	3.68902e-05	up
	BMB171_RS07175	diaminopimelate decarboxylase	195	76.3379	288	135.758	1.41987	5.69079e-09	up
	BMB171_RS19135	ribulose-phosphate 3-epimerase	182	145.48	238	229.075	1.11972	3.68902e-05	up
	BMB171_RS19750	tetrahydrodipicolinate N-acetyltransferase	618	440.699	810	695.515	1.12535	2.11435e-16	up
	BMB171_RS20550	pyrroline-5-carboxylate reductase	13	7.97913	35	25.8671	2.90073	0.000950926	up
Carbohydrate metabolism-Pentose phosphate pathway(btb00030)	BMB171_RS07160	CDP-diacylglycerol--serine O-phosphatidyltransferase	134	98.4146	216	191.019	1.63561	1.42351e-08	up
Carbohydrate metabolism-Pentose and glucuronate interconversions(btb00040)	BMB171_RS25060	OxaA-like protein precursor	81	53.3353	121	95.9364	1.44793	0.000305968	up
Carbohydrate metabolism-Fructose and mannose metabolism(btb00051)	BMB171_RS28250	acetolactate synthase large subunit	83	25.8879	125	46.9458	1.46799	0.000190046	up
Carbohydrate metabolism-Pyruvate metabolism(btb00620)	BMB171_RS22890	acetyl-CoA carboxylase carboxyltransferase subunit alpha	258	136.429	334	212.668	1.09486	9.21527e-07	up
Carbohydrate metabolism-Propanoate metabolism(btb00640)	BMB171_RS28250	acetolactate synthase large subunit	83	25.8879	125	46.9458	1.46799	0.000190046	up
Carbohydrate metabolism-Butanoate metabolism(btb00650)	BMB171_RS19135	ribulose-phosphate 3-epimerase	182	145.48	238	229.075	1.11972	3.68902e-05	up
Carbohydrate metabolism-C5-Branched dibasic acid metabolism(btb00660)	BMB171_RS20550	pyrroline-5-carboxylate reductase	13	7.97913	35	25.8671	2.90073	0.000950926	up
Carbodydrate metabolism	BMB171_RS02825	Thiol-disulfide oxidoreductase BdbD	96	76.0295	150	143.044	1.55878	1.08661e-05	up
	BMB171_RS20405	alpha/beta hydrolase	115	63.9602	161	107.822	1.28795	0.00014824	up
	BMB171_RS21735	pterin-4-alpha-carbinolamine dehydratase	317	523.837	396	787.953	1.00689	6.84382e-07	up
	BMB171_RS23270	catabolite control protein A	709	365.908	942	585.39	1.1589	5.38626e-20	up
	BMB171_RS24500	superoxide dismutase	139	132.713	249	286.263	1.89591	2.3783e-12	up
Energy metabolism-Oxidative phosphorylation(btb00190)	BMB171_RS28250	acetolactate synthase large subunit	83	25.8879	125	46.9458	1.46799	0.000190046	up
Energy metabolism	BMB171_RS04000	nitroreductase	203	186.563	269	297.68	1.15238	5.05029e-06	up
	BMB171_RS06610	nitrite transporter	252	152.494	363	264.501	1.35824	2.19196e-10	up
	BMB171_RS08010	Mg(2+) P-type ATPase-like protein	255	181.09	338	289.028	1.15306	1.94319e-07	up
	BMB171_RS08125	cold shock protein	193	502.555	298	934.353	1.52947	1.94634e-10	up
	BMB171_RS08170	Na+/H+ antiporter NapA	780	345.488	989	527.476	1.04361	1.74776e-17	up
	BMB171_RS08205	oxygen-insensitive NADPH nitroreductase	157	110.13	227	191.734	1.36744	8.81925e-07	up
	BMB171_RS11665	cold shock protein	98	271.647	167	557.395	1.77271	1.20402e-07	up
	BMB171_RS22140	GTPase ObgE	139	55.6837	206	99.3684	1.42835	1.20008e-06	up
	BMB171_RS23085	Thiol peroxidase	175	180.091	279	345.721	1.60845	1.29981e-10	up
	BMB171_RS24500	superoxide dismutase	139	132.713	249	286.263	1.89591	2.3783e-12	up
	BMB171_RS25645	ATP-dependent Clp protease proteolytic subunit	800	708.694	1031	1099.75	1.08374	1.92866e-19	up
	BMB171_RS25930	undecaprenyl-phosphate alpha-N-acetylglucosaminephosphotransferase	210	100.811	268	154.914	1.05958	2.98032e-05	up
Lipid metabolism-Fatty acid biosynthesis(btb00061)	BMB171_RS22890	acetyl-CoA carboxylase carboxyltransferase subunit alpha	258	136.429	334	212.668	1.09486	9.21527e-07	up
	BMB171_RS26355	(3R)-hydroxymyristoyl-ACP dehydratase	197	233.49	254	362.497	1.08487	3.36125e-05	up
Lipid metabolism-Secondary bile acid biosynthesis(btb00121)	BMB171_RS05185	choloylglycine hydrolase	302	157.754	391	245.934	1.0951	7.98798e-08	up
Lipid metabolism-Glycerophospholipid metabolism(btb00564)	BMB171_RS27385	single-strand DNA-binding protein	8231	8320.97	10360	12611	1.02546	1.26337e-174	up
Lipid metabolism	BMB171_RS11370	enoyl-CoA hydratase	157	76.6527	236	138.742	1.46333	7.99681e-08	up
Nucleotide metabolism-Pyrimidine metabolism(btb00240)	BMB171_RS22890	acetyl-CoA carboxylase carboxyltransferase subunit alpha	258	136.429	334	212.668	1.09486	9.21527e-07	up
									up
Amino acid metabolism-Glycine, serine and threonine metabolism(btb00260)	BMB171_RS28250	acetolactate synthase large subunit	83	25.8879	125	46.9458	1.46799	0.000190046	up
Amino acid metabolism-Cysteine and methionine metabolism(btb00270)	BMB171_RS07160	CDP-diacylglycerol--serine O-phosphatidyltransferase	134	98.4146	216	191.019	1.63561	1.42351e-08	up
Amino acid metabolism-Valine, leucine and isoleucine degradation(btb00280)	BMB171_RS28250	acetolactate synthase large subunit	83	25.8879	125	46.9458	1.46799	0.000190046	up
Amino acid metabolism-Lysine biosynthesis(btb00300)	BMB171_RS02115	fatty acid desaturase	161	76.4342	207	118.331	1.07792	0.000255413	up
	BMB171_RS07175	diaminopimelate decarboxylase	195	76.3379	288	135.758	1.41987	5.69079e-09	up
Amino acid metabolism-Arginine and proline metabolism(btb00330)	BMB171_RS23160	methionine gamma-lyase	194	85.0523	242	127.752	1.00335	0.000200744	up
Amino acid metabolism	BMB171_RS03175	di-/tripeptide transporter	187	71.4166	233	107.147	1.00052	0.000289487	up
	BMB171_RS03535	proline-specific permease	241	89.2626	307	136.917	1.05507	6.85737e-06	up
	BMB171_RS04155	oligopeptide transport system permease OppB	138	82.0638	195	139.629	1.31082	1.58902e-05	up
	BMB171_RS05775	alkaline phosphatase-like protein	61	52.9462	102	106.604	1.72603	0.000102705	up
	BMB171_RS09285	amino acid permease	45	11.8251	79	24.997	1.8461	0.000366146	up
	BMB171_RS14260	aspartate aminotransferase	165	70.8915	231	119.506	1.28795	2.90496e-06	up
	BMB171_RS25565	peptidyl-prolyl cis-trans isomerase	570	670.953	849	1203.35	1.44074	3.93101e-26	up
	BMB171_RS23300	aminopeptidase	169	78.0754	294	163.547	1.82365	1.21335e-13	up
Metabolism of other amino acids-Selenocompound metabolism(btb00450)	BMB171_RS25060	OxaA-like protein precursor	81	53.3353	121	95.9364	1.44793	0.000305968	up
Metabolism of cofactors and vitamins-Riboflavin metabolism(btb00740)	BMB171_RS20430	bifunctional 3,4-dihydroxy-2-butanone 4-phosphate synthase/GTP cyclohydrolase II protein	756	326.444	1027	533.981	1.21367	1.55054e-23	up
Metabolism of cofactors and vitamins-Vitamin B6 metabolism(btb00750)	BMB171_RS00065	pyridoxine biosynthesis protein	1628	945.22	2168	1515.67	1.16458	7.02823e-46	up
	BMB171_RS27035	pyridoxal kinase	49	30.622	96	72.2399	2.11676	5.72138e-06	up
Metabolism of cofactors and vitamins-Pantothenate and CoA biosynthesis(btb00770)	BMB171_RS28250	acetolactate synthase large subunit	83	25.8879	125	46.9458	1.46799	0.000190046	up
	BMB171_RS14060	methyltransferase	201	135.998	275	224.046	1.23121	7.65377e-07	up
Metabolism of cofactors and vitamins-Biotin metabolism(btb00780)	BMB171_RS26355	(3R)-hydroxymyristoyl-ACP dehydratase	197	233.49	254	362.497	1.08487	3.36125e-05	up
Metabolism of terpenoids and polyketides-Terpenoid backbone biosynthesis(btb00900)	BMB171_RS23160	methionine gamma-lyase	194	85.0523	242	127.752	1.00335	0.000200744	up
Enzyme families	BMB171_RS05775	alkaline phosphatase-like protein	61	52.9462	102	106.604	1.72603	0.000102705	up
Transcription	BMB171_RS00200	transcription state transcriptional regulator AbrB	149	269.546	251	546.75	1.7443	6.48475e-11	up
	BMB171_RS08865	MerR family transcriptional regulator	2	1.88855	21	23.8774	6.25731	4.89487e-05	up
	BMB171_RS16275	MarR family transcriptional regulator	10	12.3639	36	53.5952	3.61728	6.04407e-05	up
	BMB171_RS18095	anti-terminator HutP	4811	11811.6	6653	19667.9	1.25759	1.3165e-160	up
	BMB171_RS19395	pyrimidine regulatory protein PyrR	255	242.121	366	418.448	1.34935	2.32707e-10	up
	BMB171_RS20395	ribose operon repressor	141	84.1389	203	145.862	1.35694	4.84188e-06	up
	BMB171_RS21840	transcription elongation factor GreA	227	245.357	288	374.83	1.04511	1.76581e-05	up
	BMB171_RS26250	membrane-bound transcriptional regulator LytR	217	122.273	274	185.904	1.03332	3.76371e-05	up
									up
Translation-Ribosome(btb03010)	BMB171_RS03570	cytochrome aa3 quinol oxidase polypeptide IV	65	223.416	115	475.955	1.86524	7.43858e-06	up
Folding,sorting and degradation-RNA degradation(btb03018)	BMB171_RS21345	4-hydroxy-3-methylbut-2-en-1-yl diphosphate synthase	965	447.017	1520	847.829	1.57864	2.91674e-54	up
Folding,sorting and degradation-Protein export(btb03060)	BMB171_RS19750	tetrahydrodipicolinate N-acetyltransferase	618	440.699	810	695.515	1.12535	2.11435e-16	up
	BMB171_RS05780	signal peptidase I	248	226.707	323	355.536	1.10976	1.04616e-06	up
Folding,sorting and degradation	BMB171_RS11470	DNA-binding protein HU	139	262.509	192	436.615	1.25477	4.25188e-05	up
	BMB171_RS20395	ribose operon repressor	141	84.1389	203	145.862	1.35694	4.84188e-06	up
	BMB171_RS20670	rod shape-determining protein rodA	125	54.6623	191	100.573	1.50372	1.01431e-06	up
	BMB171_RS21080	O6-methylguanine-DNA methyltransferase	174	163.406	231	261.216	1.15696	2.75402e-05	up
	BMB171_RS25645	ATP-dependent Clp protease proteolytic subunit	800	708.694	1031	1099.75	1.08374	1.92866e-19	up
Replication and Repair-DNA replication(btb03030)	BMB171_RS01330	ATP-dependent RNA helicase	222	71.4467	296	114.707	1.16762	1.01231e-06	up
Replication and Repair-Mismatch repair(btb03430)	BMB171_RS27385	single-strand DNA-binding protein	8231	8320.97	10360	12611	1.02546	1.26337e-174	up
Replication and Repair-Homologous recombination(btb03440)	BMB171_RS27385	single-strand DNA-binding protein	8231	8320.97	10360	12611	1.02546	1.26337e-174	up
Membrane transport-Bacterial secretion system(btb03070)	BMB171_RS02005	L-fuculose phosphate aldolase	575	461.769	729	704.94	1.04337	5.37107e-13	up
Membrane transport	BMB171_RS10120	branched chain amino acid ABC transporter carrier protein	121	46.3137	169	77.8895	1.28212	0.000102579	up
Signal transduction	BMB171_RS24515	sporulation inhibitor KapD	63	52.0532	100	99.489	1.59762	0.000374542	up
Signaling molecules and interaction-Bacterial toxins(btb02042)	BMB171_RS04130	enterotoxin/cell-wall binding protein	1955	794.286	2607	1275.38	1.16793	2.3444e-55	up
	BMB171_RS24515	sporulation inhibitor KapD	63	52.0532	100	99.489	1.59762	0.000374542	up
Signaling molecules and interaction	BMB171_RS01570	FrnE protein	30	21.1301	63	53.4305	2.28795	0.000138002	up
	BMB171_RS05130	bacterioferritin	5024	5794.74	7193	9989.93	1.34322	1.0472e-194	up
	BMB171_RS05450	signal transduction protein TRAP	30	31.0587	60	74.7966	2.16762	0.000424045	up
	BMB171_RS26910	heme peroxidase	326	225.91	431	359.637	1.14672	3.08905e-09	up
unkown function	BMB171_RS01770	hypothetical protein	114	356.215	165	620.811	1.37001	4.23419e-05	up
	BMB171_RS02410	hypothetical protein	54	189.395	102	430.767	2.02665	6.32857e-06	up
	BMB171_RS02625	hypothetical protein	34	17.8691	66	41.7671	2.09399	0.000304575	up
	BMB171_RS02650	hypothetical protein	65	63.1118	100	116.914	1.52055	0.000715276	up
	BMB171_RS02810	hypothetical protein	337	241.318	426	367.313	1.0361	9.95675e-08	up
	BMB171_RS04070	hypothetical protein	21	24.5512	57	80.2409	2.92078	9.3528e-06	up
	BMB171_RS04655	hypothetical protein	227	394.059	316	660.527	1.27394	3.20853e-08	up
	BMB171_RS05090	hypothetical protein	197	412.879	253	638.477	1.07514	4.14631e-05	up
	BMB171_RS05540	hypothetical protein	1065	4256.49	1755	8445.92	1.69001	4.96948e-70	up
	BMB171_RS06275	hypothetical protein	196	732.266	277	1246.12	1.31121	1.26931e-07	up
	BMB171_RS06765	hypothetical protein	277	1220.63	486	2578.76	1.84464	1.1466e-22	up
	BMB171_RS07380	hypothetical protein	109	288.193	160	509.384	1.40474	3.73798e-05	up
	BMB171_RS07415	hypothetical protein	398	417.071	551	695.258	1.26035	1.09071e-13	up
	BMB171_RS07720	hypothetical protein	266	239.342	448	485.381	1.74378	3.83648e-19	up
	BMB171_RS08020	hypothetical protein	60	219.394	119	523.947	2.14698	2.00468e-07	up
	BMB171_RS10965	hypothetical protein	187	197.163	234	297.075	1.01108	0.000238826	up
	BMB171_RS12070	hypothetical protein	33	96.1241	64	224.474	2.09172	0.000396299	up
	BMB171_RS14020	hypothetical protein	206	324.796	257	487.916	1.00365	0.000116685	up
	BMB171_RS16210	hypothetical protein	148	358.24	221	644.128	1.44697	3.09669e-07	up
	BMB171_RS17130	hypothetical protein	126	185.078	173	305.984	1.23995	0.00014113	up
	BMB171_RS18010	hypothetical protein	20245	49003.8	25897	75479.6	1.06536	0	up
	BMB171_RS19660	hypothetical protein	304	1215	417	2006.81	1.2376	3.62021e-10	up
	BMB171_RS19890	hypothetical protein	110	282.155	155	478.735	1.30391	0.000173007	up
	BMB171_RS21570	hypothetical protein	672	2566.42	858	3945.6	1.06073	1.13768e-15	up
	BMB171_RS22320	hypothetical protein	198	165.99	254	256.4	1.07238	4.16566e-05	up
	BMB171_RS22535	hypothetical protein	220	225.052	282	347.359	1.07044	1.37844e-05	up
	BMB171_RS23290	hypothetical protein	130	204.969	173	328.442	1.16287	0.000371835	up
	BMB171_RS24000	hypothetical protein	194	469.585	244	711.164	1.02365	0.000135743	up
	BMB171_RS25005	hypothetical protein	38	64.6595	104	213.084	2.94119	3.85808e-10	up
	BMB171_RS25020	hypothetical protein	101	294.198	174	610.289	1.79961	3.98623e-08	up
	BMB171_RS25080	hypothetical protein	300	399.67	431	691.395	1.35171	3.86085e-12	up
	BMB171_RS26050	hypothetical protein	39	134.049	71	293.851	1.93571	0.00046255	up
	BMB171_RS27905	hypothetical protein	7	2.11054	27	9.80229	3.78743	0.000462804	up
	BMB171_RS28275	hypothetical protein	402	27.1889	560	45.606	1.27565	3.37725e-14	up
The columns A represents the name of KEGG Orthology by KEGG Pathway
The columns B and C represent the gene code in BMB171 and gene function annotated mainly by BLAST, respectively.
The columns D and E display the mapped reads and the normalized gene expression level RPKM values (Reads Per Kilobase per Million mapped reads) of each gene in BMB171, respectively.
The columns F and G display the mapped reads and the normalized gene expression level RPKM values (Reads Per Kilobase per Million mapped reads) of each gene in mutant Δ3pde, respectively.
The columns H and I display the quantitative comparison (log1.5 (Fold change) normalized) and q-value of Δ3pde vs. BMB171, respectively (|log1.5 (fold change) normalized|≥1, FDR≤0.001)
