# Supplementary material for: c-di-GMP Regulates Various Phenotypes and Insecticidal Activity of Gram-Positive Bacillus thuringiensis
Source: Front Microbiol. 2018 Feb 13;9:45. doi: 10.3389/fmicb.2018.00045 (PMC5816809; doi:10.3389/fmicb.2018.00045)
Supplement: Supplementary file 5 [file Table5.XLSX]

## Sheet: Sheet1
Table S5. Transcriptional profile of the differential transcription genes implicated in various pathways
KEGG Pathway	Gene code	Gene function	BMB171		Δ3pde		Δ3pde vs. BMB171		Regulated
			Reads	RPKM	Reads	RPKM	log1.5(Fold change) normalized	q-value
Nucleotide metabolism	BMB171_RS00115	DNA polymerase III subunits gamma and tau	851	272.857	432	166.785	-1.21402	2.32704e-16	down
	BMB171_RS00755	adenylate kinase	1745	1381.99	855	815.351	-1.30138	2.55144e-37	down
	BMB171_RS01730	phosphoribosylformylglycinamidine synthase subunit PurS	159	321.476	59	143.639	-1.98691	2.68e-07	down
	BMB171_RS01735	phosphoribosylformylglycinamidine synthase subunit I	209	169.426	110	107.373	-1.1249	0.000573883	down
	BMB171_RS01740	phosphoribosylformylglycinamidine synthase II	1098	255	582	162.753	-1.10744	6.63413e-18	down
	BMB171_RS01745	amidophosphoribosyltransferase	620	225.746	335	146.873	-1.06013	1.38829e-09	down
	BMB171_RS01750	phosphoribosylaminoimidazole	95	47.0505	38	22.6617	-1.80175	0.000503058	down
	BMB171_RS01755	phosphoribosylglycinamide	95	83.2986	38	40.1205	-1.80175	0.000503058	down
	BMB171_RS01760	bifunctional phosphoribosylaminoimidazolecarboxamide formyltransferase/IMP cyclohydrolase	371	124.53	178	71.943	-1.35319	7.56915e-09	down
	BMB171_RS06835	ribonucleotide reductase stimulatory protein	304	435.374	144	248.325	-1.38475	1.24149e-07	down
	BMB171_RS09335	nucleoside permease NupC	102	101.327	41	49.0429	-1.78969	0.000311086	down
	BMB171_RS09340	pyrimidine-nucleoside phosphorylase	676	267.687	302	143.998	-1.52916	2.93576e-19	down
	BMB171_RS11390	exonuclease SbcC	694	115.796	357	71.7248	-1.18134	8.08518e-13	down
	BMB171_RS19255	orotidine 5'-phosphate decarboxylase	2514	1807.75	1341	1161.1	-1.09187	1.7785e-39	down
	BMB171_RS19260	dihydroorotate dehydrogenase 1B	1277	707.945	634	423.22	-1.26885	3.24552e-26	down
	BMB171_RS19265	dihydroorotate dehydrogenase electron transfer subunit	1113	735.685	600	477.547	-1.06579	5.54416e-17	down
	BMB171_RS19270	carbamoyl phosphate synthase large subunit	3080	493.312	1593	307.224	-1.16796	2.45031e-54	down
	BMB171_RS19275	carbamoyl phosphate synthase small subunit	817	383.629	446	252.169	-1.0348	5.95066e-12	down
	BMB171_RS20305	purine nucleoside phosphorylase	1300	815.386	673	508.28	-1.16565	4.61243e-23	down
	BMB171_RS20310	phosphopentomutase	1782	1010.73	876	598.274	-1.29328	1.08762e-37	down
	BMB171_RS22820	DNA polymerase I	874	171.075	410	96.6335	-1.4087	1.32655e-21	down
	BMB171_RS22890	acetyl-CoA carboxylase carboxyltransferase subunit alpha	258	136.429	334	212.668	1.09486	9.21527e-07	up
Translation	BMB171_RS00645	30S ribosomal protein S10	1389	2317.58	734	1474.68	-1.11498	8.61916e-23	down
	BMB171_RS00650	50S ribosomal protein L3	1898	1545.91	1030	1010.17	-1.0494	7.62495e-28	down
	BMB171_RS00655	50S ribosomal protein L4	1778	1469.06	916	911.319	-1.17762	5.82068e-32	down
	BMB171_RS00660	50S ribosomal protein L23	1818	3221.01	870	1856.03	-1.35956	7.1036e-42	down
	BMB171_RS00665	50S ribosomal protein L2	4649	2884.36	2249	1680.15	-1.33284	5.84814e-103	down
	BMB171_RS00670	30S ribosomal protein S19	2323	4292.76	958	2131.68	-1.72647	1.09354e-79	down
	BMB171_RS00675	50S ribosomal protein L22	2383	3592.44	964	1749.89	-1.77396	1.74177e-85	down
	BMB171_RS00680	30S ribosomal protein S3	2548	1990.43	1144	1076.07	-1.51686	1.92514e-70	down
	BMB171_RS00685	50S ribosomal protein L16	2911	3450.2	1228	1752.54	-1.67059	1.62864e-94	down
	BMB171_RS00690	50S ribosomal protein L29P	1759	4511.92	758	2341.17	-1.61807	2.42807e-54	down
	BMB171_RS00695	30S ribosomal protein S17	915	2246.43	406	1200.24	-1.54594	2.36998e-26	down
	BMB171_RS00700	50S ribosomal protein L14	2106	2942.55	947	1593.25	-1.51308	4.62421e-58	down
	BMB171_RS00705	50S ribosomal protein L24	988	1632.65	467	929.227	-1.39003	8.66393e-24	down
	BMB171_RS00710	50S ribosomal protein L5	2675	2554	1223	1406.02	-1.47213	2.62694e-70	down
	BMB171_RS00715	30S ribosomal protein S14	880	2439.28	317	1058.05	-2.06004	2.21252e-40	down
	BMB171_RS00720	30S ribosomal protein S8	1820	2351.74	829	1289.86	-1.48133	1.74973e-48	down
	BMB171_RS00725	50S ribosomal protein L6	4097	3911.68	2071	2380.93	-1.22447	2.42955e-78	down
	BMB171_RS00740	50S ribosomal protein L30	730	2056.66	356	1207.7	-1.31298	4.25344e-16	down
	BMB171_RS00770	50S ribosomal protein L36	1125	5087.91	545	2967.91	-1.32936	4.63538e-25	down
	BMB171_RS03570	malate synthase	2187	897.026	1075	530.925	-1.29349	3.53852e-46	up
Signal transduction	BMB171_RS07460	transcriptional regulatory protein	90	64.7165	34	29.4388	-1.94272	0.000291374	down
	BMB171_RS08500	flagellin	5281	3324.48	1786	1353.81	-2.21571	2.92125e-270	down
	BMB171_RS08501	flagellin	6354	3985.36	1074	811.133	-3.92623	0	down
	BMB171_RS08502	flagellin	3514	2212.12	1090	826.233	-2.42889	8.79519e-207	down
	BMB171_RS10505	respiratory nitrate reductase subunit beta	788	328.7	435	218.489	-1.00726	5.18959e-11	down
	BMB171_RS22130	two-component sensor kinase yvcQ	30	14.2818	2	1.14647	-6.22077	7.76275e-06	down
	BMB171_RS26700	acetyl-CoA acetyltransferase	4358	1900.91	2144	1126.07	-1.29134	2.2763e-91	down
	BMB171_RS24515	sporulation inhibitor KapD	63	52.0532	100	99.489	1.59762	0.000374542	up
Cell motility	BMB171_RS08400	flagellar hook-associated protein FlgL	163	97.267	60	43.1119	-2.00673	1.39561e-07	down
	BMB171_RS08401	flagellar capping protein	275	102.965	128	57.708	-1.42798	2.66263e-07	down
	BMB171_RS08470	flagellar hook protein FlgE	342	134.191	150	70.8689	-1.57456	1.92073e-10	down
	BMB171_RS08500	flagellin	5281	3324.48	1786	1353.81	-2.21571	2.92125e-270	down
	BMB171_RS08501	flagellin	6354	3985.36	1074	811.133	-3.92623	0	down
	BMB171_RS08502	flagellin	3514	2212.12	1090	826.233	-2.42889	8.79519e-207	down
The columns A represents the name of KEGG Orthology by KEGG Pathway
The columns B and C represent the gene code in BMB171 and gene function annotated mainly by BLAST, respectively.
The columns D and E display the mapped reads and the normalized gene expression level RPKM values (Reads Per Kilobase per Million mapped reads) of each gene in BMB171, respectively.
The columns F and G display the mapped reads and the normalized gene expression level RPKM values (Reads Per Kilobase per Million mapped reads) of each gene in mutant Δ3pde, respectively.
The columns H and I display the quantitative comparison (log1.5 (Fold change) normalized) and q-value of Δ3pde vs. BMB171, respectively (|log1.5 (fold change) normalized|≥1, FDR≤0.001).
The columns J display the condition of gene regulated by c-di-GMP.
